# Supplementary material for: Antagonizing MDM2 Overexpression Induced by MDM4 Inhibitor CEP-1347 Effectively Reactivates Wild-Type p53 in Malignant Brain Tumor Cells
Source: Cancers (Basel). 2023 Aug 30;15(17):4326. doi: 10.3390/cancers15174326 (PMC10486490; doi:10.3390/cancers15174326)
Supplement: Supplementary file 1 [file cancers-15-04326-s001.zip]

Archive with 1 entries (1 files):
- cancers-2525265-supplementary.pdf
